# Supplementary material for: QTL meta-analysis provides a comprehensive view of loci controlling partial resistance to Aphanomyces euteiches in four sources of resistance in pea
Source: BMC Plant Biol. 2013 Mar 16;13:45. doi: 10.1186/1471-2229-13-45 (PMC3680057; doi:10.1186/1471-2229-13-45)
Supplement: Additional file 4 — Pearson correlation coefficients between the different adjusted mean scoring data obtained for Aphanomyces root rot resistance in the DSP x 90–2131 RIL population in 11 field environments and in controlled conditions with RB84, Ae106, Ae85, Ae87, Ae78 and Ae109 strains of A. euteiches. Significance level threshold (P < 0.001) are indicated by asterisks (***). Field scoring variables are coded with abbreviations of the locations, years and scoring criteria tested: RI = Riec/Belon (FR); DI = Dijon-Epoisses (FR); TPX = Templeux (FR); PLM = Pullman (USA); LS = LeSueur (USA); 00 = 2000; 01 = 2001; 02 = 2002; 03 = 2003; RRI = Root Rot Index; ADI = Aerial Decline Index. [file 1471-2229-13-45-S4.xls]

## Sheet: Feuil1
		Field resistance data																					Controlled condition resistance data
		DI02_ADI1	DI02_ADI2	DI03_ADI1	DI03_ADI2	RI03_ADI1	RI03_ADI2	TPX03_ADI	PLM00_ADI	PLM03_ADI1	PLM03_ADI2	LS00_ADI1	LS00_ADI2	LS01_ADI	LS02_ADI1	LS02_ADI2	LS03_ADI1	LS03_ADI2	LS03_ADI3	DI03_RRI	RI02_RRI	RI03_RRI	RB84	Ae106	Ae85	Ae87	Ae78	Ae109
Field resistance data	DI02_ADI1	1	0.72***	0.34***	0.31	0.2	0.34***	0.39***	0.49***	0.41***	0.44***	0.54***	0.55***	0.36***	0.32	0.36***	0.18	0.21	0.29	0.13	0.22	0.34***	0.41***	0.32	0.23	0.09	0.31	0.35***
	DI02_ADI2		1	0.4***	0.48***	0.28**	0.51***	0.53***	0.44***	0.43***	0.43***	0.54***	0.45***	0.34***	0.35***	0.43***	0.18	0.23	0.27	0.09	0.25	0.28	0.4***	0.27	0.26	0.05	0.33	0.28
	DI03_ADI1			1	0.47***	0.22	0.41***	0.53***	0.32	0.41***	0.4***	0.35	0.38***	0.22	0.34***	0.23	0.27	0.17	0.21	0.06	0.18	0.24	0.34***	0.12	0.24	-0.03	0.19	0.08
	DI03_ADI2				1	0.01	0.41***	0.65***	0.47***	0.44***	0.45***	0.23	0.38***	0.33***	0.45***	0.46***	0.16	0.23	0.44***	0.23	0.17	0.3	0.37***	0.13	0.21	0	0.17	0.1
	RI03_ADI1					1	0.54***	0.19	0.21	0.19	0.25	0.03	0.07	0.07	0.21	0.25	0.14	0.01	0.08	0.03	0.18	0.12	0.18	0.06	0.07	0.03	0.12	0.01
	RI03_ADI2						1	0.44***	0.37***	0.43***	0.46***	0.3	0.24	0.21	0.39***	0.34***	0.27	0.16	0.19	0.12	0.13	0.22	0.34***	0.21	0.11	0	0.19	0.07
	TPX03_ADI							1	0.4***	0.39***	0.4***	0.3	0.31	0.26	0.41***	0.43***	0.17	0.15	0.29	0.16	0.16	0.26	0.38***	0.15	0.3	0.12	0.32***	0.27
	PLM00_ADI								1	0.65***	0.66***	0.45***	0.66***	0.49***	0.61***	0.55***	0.16	0.29	0.45***	0.06	0.4***	0.46***	0.63***	0.14	0.37***	0.09	0.28	0.19
	PLM03_ADI1									1	0.94***	0.47***	0.58***	0.52***	0.59***	0.53***	0.42***	0.43***	0.6***	0.16	0.26	0.54***	0.66***	0.26	0.38***	0.01	0.29	0.15
	PLM03_ADI2										1	0.48***	0.57***	0.51***	0.54***	0.5***	0.37***	0.39***	0.56***	0.15	0.29	0.52***	0.63***	0.24	0.37***	0.01	0.27	0.1
	LS00_ADI1											1	0.66***	0.3	0.47***	0.46***	0.05	0.06	0.07	0.08	0.25	0.4***	0.43***	0.27	0.29	0.03	0.28	0.2
	LS00_ADI2												1	0.42***	0.56***	0.62***	0.19	0.26	0.32	0.18	0.45***	0.44***	0.45***	0.17	0.26	0.08	0.26	0.17
	LS01_ADI													1	0.35***	0.35***	0.22	0.31	0.38***	0.36***	0.36***	0.22	0.38***	0.12	0.23	0.15	0.31***	0.05
	LS02_ADI1														1	0.66***	0.28	0.29	0.39***	0.28	0.24	0.34***	0.52***	0.25	0.31***	0.11	0.26	0.24
	LS02_ADI2															1	0.15	0.27	0.42***	0.23	0.32***	0.41***	0.54***	0.31***	0.32***	0.2	0.38***	0.36***
	LS03_ADI1																1	0.72***	0.5***	-0.05	0.18	0.15	0.24	0.07	0.04	-0.12	0.03	-0.04
	LS03_ADI2																	1	0.66***	0	0.19	0.2	0.34***	0.14	0.11	0	0.17	0.13
	LS03_ADI3																		1	-0.02	0.27	0.19	0.4***	0.19	0.29	0.09	0.26	0.17
	DI03_RRI																			1	0.06	0.17	0.22	0.12	0.22	0.29	0.26	0.19
	RI02_RRI																				1	0.3	0.29	0.2	0.28	0.11	0.25	0.1
	RI03_RRI																					1	0.6***	0.4***	0.44***	0.15	0.35***	0.28
Controlled condition resistance data	RB84																						1	0.64***	0.52***	0.42***	0.57***	0.53***
	Ae106																							1	0.45***	0.4***	0.58***	0.62***
	Ae85																								1	0.3	0.49***	0.43***
	Ae87																									1	0.63***	0.49***
	Ae78																										1	0.57***
	Ae109																											1
