# Supplementary material for: QTL meta-analysis provides a comprehensive view of loci controlling partial resistance to Aphanomyces euteiches in four sources of resistance in pea
Source: BMC Plant Biol. 2013 Mar 16;13:45. doi: 10.1186/1471-2229-13-45 (PMC3680057; doi:10.1186/1471-2229-13-45)
Supplement: Additional file 6 — Pairwise epistatic interactions associated with resistance to Aphanomyces root rot, identified from the DSP x 90–2131 RIL populations (P < 7,1.10-6). QTL are ordered by QTL name and decreasing R2 values. a The name of additive-effect QTL involved in epistatic interactions are indicated in bold. b Significance level of each pairwise epistatic interaction in an ANOVA model with two factors (markers) and an interaction factor (interaction between two markers) c Percentage of phenotypic variation explained by each individual interaction d Adjusted mean scores for the four genotypic classes defined by each marker pair : (SS) and (RR) DSP and 90–2131 alleles at the two markers, respectively; (SR) DSP allele at the first marker, 90–2131 allele at the second marker and conversely (RS). In bold: the most resistant genotypic class. [file 1471-2229-13-45-S6.xls]

## Sheet: Feuil2
QTL name	Trait (IV)	LG	Markera	LG	Markera	Pb	R² (%)c	Phenotypic adjusted means score for each genotypic classd
								SS	SR	RS	RR
Ae-PsE1	DSP_902131_RB84	1	AB132 (Ae-Ps1.4)	7	AA57 (Ae-Ps7.3)	1.9924e-06	23.2	3.25	3.31	3.36	3.21
Ae-PsE2	DSP_902131_DI03_ADI2	2	O16_700	4	AD186 (Ae-Ps4.2)	7.2127e-07	19.3	7.48	7.45	7.40	7.75
Ae-PsE3	DSP_902131_RB84	2	AA18 (Ae-Ps2.1)	7	AA57 (Ae-Ps7.3)	6.4532e-06	21.3	3.33	3.12	3.26	3.37
	DSP_902131_RB84	2	AA372.1 (Ae-Ps2.2)	7	AA57 (Ae-Ps7.3)	2.4677e-06	25.4	3.22	3.20	3.38	3.31
	DSP_902131_RB84	2	AC76b (Ae-Ps2.2)	7	AA57 (Ae-Ps7.3)	6.2488e-06	21.4	3.23	3.20	3.43	3.29
Ae-PsE4	DSP_902131_RB84	5	AA260	7	AA57 (Ae-Ps7.3)	1.8421e-06	22.7	3.36	3.34	3.23	3.14

## Sheet: Feuil1
Trait	Nom Mq	LG	Mq1	Nom Mq	LG	Mq2	PRI	R2
DI1pLS07	*O09_800	1	173	*AA07_300	2	6	2.0795e-07	14.7
DI1pLS07	*AB132	1	76	*AA07_300	2	6	3.2241e-06	13.1
INRpDI06	*N14_600	1	167	*AB40	2	90	4.6973e-06	11.8
DI1pLS07	*O09_800	1	173	*AA321	2	33	5.8538e-06	12.2
DI1pLS07	*AB132	1	76	*AA321	2	33	8.8375e-06	12.7
IDApDI06	*AA189	2	19	*V18_450	2	185	5.7292e-07	13.6
IDA1pRI08	*AA189	2	19	*V18_450	2	185	3.4864e-06	11.9
DI2pLS07	*AA205	2	22	*AB40	2	90	4.6635e-06	13.2
RB84b2468	*AB33	2	87	*AB101	7	64	5.3697e-06	10.6
IDA1pRI08	*AD57	3	136	*AC76a	6	116	6.2863e-06	13.8
IDA2pDI08	*AA92	4	61	*AB128a	4	74	6.1562e-06	11.8
DI2pLS08	*AA92	4	61	*AB128a	4	74	7.1082e-06	11.5
IDApDI06	*AB128a	4	74	*AA92	4	61	8.8652e-06	11.1
IDA2pRI07	*AB128a	4	74	*AA399	5	45	1.5737e-06	14
IDA1pRI07	*AB128a	4	74	*AA399	5	45	3.5753e-06	13.1
IDA1pRI07	*AB128a	4	74	*X03_500	5	190	5.2784e-06	12
IDA2pRI07	*AB128a	4	74	*X03_500	5	190	8.2779e-06	11.5
DIpATH06	*AA349	4	36	*AA224	6	24	3.9034e-06	12.8
INRpRI05	*AC58	5	113	*J14_1500	5	200	7.8312e-07	14.1435
IDA2pDI07	*AA456	7	48	*AD70	7	138	2.4015e-06	13.4
NainRI08	*AB60a	7	97	*AB136	7	77	3.0657e-06	10.6
DI2pLS07	*AA456	7	48	*AA160	7	11	3.543e-06	12.6
NainRI08	*AB60a	7	97	*AA07_1700	7	5	4.6693e-06	10.2
