# Supplementary material for: QTL meta-analysis provides a comprehensive view of loci controlling partial resistance to Aphanomyces euteiches in four sources of resistance in pea
Source: BMC Plant Biol. 2013 Mar 16;13:45. doi: 10.1186/1471-2229-13-45 (PMC3680057; doi:10.1186/1471-2229-13-45)
Supplement: Additional file 10 — Description of the pea consensus marker map established using the three individual genetic maps (Baccara x PI180693/552, DSP x 90–2131 and Puget x 90–2079) using the MetaQTL software. Cumulated genetic distances between markers are indicated in centimorgans Kosambi. The occurrence number of each marker across the three individual maps is indicated (Meta occurrence). [file 1471-2229-13-45-S10.xls]

## Sheet: Feuil1
LG	Locus	Marker	Position on consensus map (cM)	Meta occurrence	Individual genetic maps
		type			Baccara x PI180693/552	DSP x 90-2131	Puget x 90-2079
PsLGI	W19_900	RAPD	0	1	x
PsLGI	W19_1600	RAPD	6.1	1	x
PsLGI	P11_600	RAPD	12.2	1		x
PsLGI	E2M2_241	AFLP	29.28	1			x
PsLGI	O09_800	RAPD	29.7	1	x
PsLGI	AB132	SSR	33.5	2	x	x
PsLGI	AB101a	SSR	39.55	1		x
PsLGI	AA37	SSR	44.28	1			x
PsLGI	AA339	SSR	44.89	1	x
PsLGI	AA474	SSR	46.78	2	x	x
PsLGI	U651_115	RAPD	48.18	1			x
PsLGI	N13_900	RAPD	49.08	1			x
PsLGI	AA155	SSR	49.18	3	x	x	x
PsLGI	PSU81288	SSR	49.29	2		x	x
PsLGI	R03_1300	RAPD	50.1	1		x
PsLGI	U713_750	RAPD	50.75	1			x
PsLGI	U223_800	RAPD	50.99	1			x
PsLGI	E6M8_256	AFLP	51.96	1			x
PsLGI	E7M8_400	AFLP	52.15	1			x
PsLGI	E8M4_200	AFLP	52.31	1			x
PsLGI	E3M4_290	AFLP	52.36	1			x
PsLGI	E3M2_463	AFLP	52.36	1			x
PsLGI	E4M8_101	AFLP	52.36	1			x
PsLGI	AD147	SSR	53.09	2	x	x
PsLGI	E8M4_122	AFLP	53.68	1			x
PsLGI	E2M2_275	AFLP	54.03	1			x
PsLGI	AB04_900	SSR	57.31	2	x	x
PsLGI	N14_600	RAPD	62.08	1	x
PsLGI	U322_550	RAPD	62.09	1			x
PsLGI	N14_1250	RAPD	71.69	1			x
PsLGI	U498_850	RAPD	74.15	1			x
PsLGI	E2M4_249	AFLP	85.15	1			x
PsLGI	AB28a	SSR	87.62	1	x
PsLGI	E2M2_122	AFLP	92.4	1			x
PsLGI	E7M4_337	AFLP	93.18	1			x
PsLGI	E8M4_203	AFLP	93.7	1			x
PsLGI	E6M3_222	AFLP	94.55	1			x
PsLGI	E6M8_237	AFLP	94.66	1			x
PsLGI	U314_130	RAPD	94.8	1			x
PsLGI	E7M2_254	AFLP	94.8	1			x
PsLGI	AB36a	SSR	96.11	1	x
PsLGI	CS48_165	RAPD	97.11	1			x
PsLGI	U248_550	RAPD	97.63	1			x
PsLGI	U150_850	RAPD	102.74	1			x
PsLGI	AB56	SSR	103.71	1	x
PsLGI	D21	SSR	107.3	1	x
PsLGI	U370_110	RAPD	110.62	1			x
PsLGI	U370_900	RAPD	110.66	1			x
PsLGI	E4M3_308	AFLP	114.7	1			x
PsLGI	E8M4_427	AFLP	115.82	1			x
PsLGI	E1M3_154	AFLP	118.44	1			x
PsLGI	Af	Morphological	120.32	2	x		x
PsLGI	AF016458	SSR	124.82	1	x
PsLGI	X18_1700	RAPD	140.22	1			x
PsLGI	AA179	SSR	150.52	1	x
PsLGI	AC75	SSR	162.82	1	x
PsLGII	AA374	SSR	0	1		x
PsLGII	G10_700	RAPD	0.6	1	x
PsLGII	AA473	SSR	20.6	2	x	x
PsLGII	AB113	SSR	31.62	1		x
PsLGII	R04_500	RAPD	36.9	1		x
PsLGII	AA18	SSR	38.71	2	x	x
PsLGII	A19_700	RAPD	41.28	1	x
PsLGII	O16_800	RAPD	43.11	1		x
PsLGII	AA238	SSR	44.16	1	x
PsLGII	AD148	SSR	45.76	2	x	x
PsLGII	AB109	SSR	51.19	1	x
PsLGII	AB72	SSR	53.18	2	x		x
PsLGII	P16_1400	RAPD	53.35	1		x
PsLGII	I11_2100	RAPD	57.26	1	x
PsLGII	AB101b	SSR	58.16	1		x
PsLGII	E1M4_174	AFLP	58.59	1			x
PsLGII	PSLEGKP	SSR	60.38	1	x
PsLGII	PEALEGBC	SSR	63.75	1			x
PsLGII	A	Morphological	66.76	1	x
PsLGII	AA372.1	SSR	70.36	3	x	x	x
PsLGII	E3M2_335	AFLP	71.26	1			x
PsLGII	AB112	SSR	78.17	1	x
PsLGII	AD83	SSR	82.04	1	x
PsLGII	AB33	SSR	82.24	1	x
PsLGII	AB50	SSR	82.54	1	x
PsLGII	AB128b	SSR	83.13	1	x
PsLGII	A19_800	RAPD	91.54	1	x
PsLGII	AC76b	SSR	94.84	1		x
PsLGII	PEALEGBB	SSR	101.9	1	x
PsLGII	AD180a	SSR	119.46	1	x
PsLGII	AA07_300	RAPD	134.99	1	x
PsLGII	AA321	SSR	141.52	1	x
PsLGII	AD85a	SSR	147.56	2	x	x
PsLGII	AA174a	SSR	150.6	1	x
PsLGII	CS35_130	RAPD	156.16	1			x
PsLGII	E4M3_239	AFLP	161.97	1			x
PsLGII	E7M8_108	AFLP	162.87	1			x
PsLGII	E7M8_139	AFLP	163.57	1			x
PsLGII	AB47a	SSR	166.48	1			x
PsLGII	AA189b	SSR	167.38	1			x
PsLGII	AB149	SSR	169.78	2	x	x
PsLGII	E1M3_406	AFLP	171.49	1			x
PsLGII	E3M4_286	AFLP	172.09	1			x
PsLGII	B12_1200	RAPD	172.72	1		x
PsLGII	E7M3_173	AFLP	173.69	1			x
PsLGII	E6M6_402	AFLP	175.29	1			x
PsLGII	Q363_Hin	STS	175.69	1			x
PsLGII	O04_1000	RAPD	175.77	1	x
PsLGII	O16_700	RAPD	176.14	1		x
PsLGII	E4M2_255	AFLP	177.09	1			x
PsLGII	E6M7_547	AFLP	177.79	1			x
PsLGII	I11_800	RAPD	178.28	1		x
PsLGII	E4M2_171	AFLP	181.8	1			x
PsLGII	Pgm2	Isozyme	182.7	1			x
PsLGII	AB40	SSR	182.7	3	x	x	x
PsLGII	U370_150	RAPD	184.7	1			x
PsLGII	O01_450	RAPD	184.84	1		x
PsLGII	AA205	SSR	189.25	2	x	x
PsLGII	E6M8_260	AFLP	194.2	1			x
PsLGII	E12_490	RAPD	195.47	1		x
PsLGII	E12_150	RAPD	196.01	1	x
PsLGII	V18_450	RAPD	204.2	1	x
PsLGII	AA480	SSR	208.8	2	x	x
PsLGII	AD134	SSR	213.07	1	x
PsLGII	AA504	SSR	222.15	2	x	x
PsLGII	Y15_1400	RAPD	232.45	1	x
PsLGIII	E12_700	RAPD	0	1	x
PsLGIII	K04_1900	RAPD	12.8	1	x
PsLGIII	AD180c	SSR	15	1	x
PsLGIII	E8M4_219	AFLP	22.9	1			x
PsLGIII	E7M6_361	AFLP	27.7	1			x
PsLGIII	AB04_600	RAPD	28.5	1	x
PsLGIII	E4M8_233	AFLP	28.6	1			x
PsLGIII	AA175	SSR	35.2	2	x		x
PsLGIII	X03_1000	RAPD	37.33	1	x
PsLGIII	A04_450	RAPD	41.42	1			x
PsLGIII	AB28b	SSR	44.69	1	x
PsLGIII	A08_2000	RAPD	47.59	1	x
PsLGIII	L13_1200	AFLP	53.35	1	x
PsLGIII	E6M8_144	RAPD	53.59	1			x
PsLGIII	E3M4_540	AFLP	54.24	1			x
PsLGIII	AB70	SSR	57.3	1	x
PsLGIII	G10_1200	RAPD	64.38	1	x
PsLGIII	AD57	SSR	66.6	2	x	x
PsLGIII	G10_1900	RAPD	69.6	1	x
PsLGIII	L13_920	RAPD	74.75	1	x
PsLGIII	AC30	SSR	80.88	1		x
PsLGIII	AA107	SSR	87.09	1	x
PsLGIII	A14_1900	RAPD	100.09	1	x
PsLGIII	E3M6_314	AFLP	111.22	1			x
PsLGIII	AA491	SSR	111.34	2	x	x
PsLGIII	R04_2300	RAPD	113.61	1		x
PsLGIII	V03_950	RAPD	116.2	1		x
PsLGIII	AA386b	SSR	118.82	1	x
PsLGIII	K16_750	RAPD	119.58	1		x
PsLGIII	PSAJ3318	SSR	125.01	1	x
PsLGIII	PSU81287	SSR	125.74	1	x
PsLGIII	E2M2_204	AFLP	130.01	1			x
PsLGIII	E7M4_183	AFLP	131.86	1			x
PsLGIII	AA278	SSR	133.81	3	x	x	x
PsLGIII	U631_130	RAPD	135.25	1			x
PsLGIII	U710_600	RAPD	136.2	1			x
PsLGIII	E6M7_126	AFLP	140.46	1			x
PsLGIII	E3M2_162	AFLP	141.71	1			x
PsLGIII	E8M4_556	AFLP	143.23	1			x
PsLGIII	AA94b	SSR	145.08	1		x
PsLGIII	E7M6_188	AFLP	145.52	1			x
PsLGIII	K04_1500	RAPD	146.51	1	x
PsLGIII	T11_800	RAPD	154.83	1		x
PsLGIII	E4M3_163	AFLP	160.8	1			x
PsLGIII	K04_1600	RAPD	161.29	1		x
PsLGIII	AA5	SSR	162.02	1	x
PsLGIII	E11_1600	RAPD	167.56	1	x
PsLGIII	AB122a	SSR	167.87	1	x
PsLGIII	AB111	SSR	170.68	1	x
PsLGIII	AB54	SSR	173.27	1	x
PsLGIII	U266_900	RAPD	174.15	1			x
PsLGIII	K04_350	RAPD	175.14	1	x
PsLGIII	A08_1050	RAPD	178.78	2		x	x
PsLGIII	I11_1020	RAPD	179.77	1			x
PsLGIII	E6M6_182	AFLP	180.57	1			x
PsLGIII	E3M4_453	AFLP	180.57	1			x
PsLGIII	U467_700	RAPD	180.57	1			x
PsLGIII	E3M6_221	AFLP	180.57	1			x
PsLGIII	E3M3_240	AFLP	180.77	1			x
PsLGIII	I11_1000	RAPD	181.42	1	x
PsLGIII	I11_1100	RAPD	181.74	1		x
PsLGIII	U30_900	RAPD	181.77	1			x
PsLGIII	U424_170	RAPD	182.01	1			x
PsLGIII	UB6_950	RAPD	183.89	1			x
PsLGIII	L13_1050	RAPD	183.91	2	x	x
PsLGIII	A08_1100	RAPD	186.8	1	x
PsLGIII	U150_750	RAPD	190.06	1			x
PsLGIII	AD174	SSR	191.14	1	x
PsLGIII	AA374	SSR	193.5	1			x
PsLGIII	AA374a	SSR	196.05	1	x
PsLGIII	E6M7_560	AFLP	196.42	1			x
PsLGIII	E7M3_191	AFLP	196.91	1			x
PsLGIII	X15_1400	RAPD	197.27	1	x
PsLGIII	AB140	SSR	199.18	3	x	x	x
PsLGIII	U67_300	RAPD	200.11	1			x
PsLGIII	E8M6_132	AFLP	200.38	1			x
PsLGIII	E8M6_103	AFLP	200.82	1			x
PsLGIII	E8M6_480	AFLP	201.21	1			x
PsLGIII	AB68	SSR	204.27	2		x	x
PsLGIII	AA355	SSR	210.97	1		x
PsLGIII	E7M4_148	AFLP	211.07	1			x
PsLGIII	E8M4_318	AFLP	211.07	1			x
PsLGIII	U29_450	RAPD	211.07	1			x
PsLGIII	E7M2_107	AFLP	211.87	1			x
PsLGIII	E3M4_228	AFLP	212.67	1			x
PsLGIII	E7M4_460	AFLP	213.17	1			x
PsLGIII	O16_650	RAPD	213.67	1		x
PsLGIII	E8M6_287	AFLP	218.27	1			x
PsLGIII	R03_800	RAPD	221.07	1		x
PsLGIII	L109_Sau	STS	246.97	1			x
PsLGIII	E1M6_233	AFLP	258.57	1			x
PsLGIV	E12_1100	AFLP	0	2	x	x
PsLGIV	E3M4_349	AFLP	11.7	1			x
PsLGIV	Y14_630	RAPD	14.1	1			x
PsLGIV	U150_110	RAPD	17.6	1			x
PsLGIV	AA219	SSR	20.4	3	x	x	x
PsLGIV	E1M6_198	AFLP	23.16	1			x
PsLGIV	AC39c	SSR	23.55	2	x	x
PsLGIV	U813_120	RAPD	23.66	1			x
PsLGIV	E3M2_182	AFLP	24.05	1			x
PsLGIV	AA430942	SSR	26.38	1		x
PsLGIV	CS35_600	RAPD	26.91	1			x
PsLGIV	AA174b	SSR	28.35	2	x	x
PsLGIV	N13_600	RAPD	30.07	1		x
PsLGIV	AA386a	SSR	32.23	2	x	x
PsLGIV	X18_1700	RAPD	39.02	1	x
PsLGIV	AD186	SSR	42.14	2	x	x
PsLGIV	AD180b	SSR	49.41	1	x
PsLGIV	N14_1900	RAPD	58.07	2	x	x
PsLGIV	AB31	SSR	65.78	1	x
PsLGIV	O09_1900	RAPD	67.25	1	x
PsLGIV	AB36c	SSR	74.47	1	x
PsLGIV	E8M3_245	AFLP	75.97	1			x
PsLGIV	G04_1400	RAPD	76.01	1		x
PsLGIV	E3M6_431	AFLP	76.86	1			x
PsLGIV	E7M8_135	AFLP	81.29	1			x
PsLGIV	U226_150	RAPD	82.58	1			x
PsLGIV	E2M4_201	AFLP	82.97	1			x
PsLGIV	E11_600	RAPD	83.03	1	x
PsLGIV	E3M4_476	AFLP	83.76	1			x
PsLGIV	E3M2_321	AFLP	84.55	1			x
PsLGIV	AA285	SSR	85.74	2	x		x
PsLGIV	E8M4_133	AFLP	85.75	1			x
PsLGIV	E4M8_194	AFLP	87.57	1			x
PsLGIV	P628_Hin	STS	88.44	1			x
PsLGIV	E8M3_287	AFLP	88.76	1			x
PsLGIV	U423_140	RAPD	88.94	1			x
PsLGIV	E7M3_211	AFLP	89.01	1			x
PsLGIV	E3M4_382	AFLP	90.28	1			x
PsLGIV	E6M8_201	AFLP	91.81	1			x
PsLGIV	E6M7_220	AFLP	92.13	1			x
PsLGIV	E3M6_331	AFLP	92.45	1			x
PsLGIV	U12_450	RAPD	94.33	1			x
PsLGIV	A9	SSR	95.19	2		x	x
PsLGIV	U423_115	RAPD	97.29	1			x
PsLGIV	U01_480	RAPD	98.34	1			x
PsLGIV	E1M8_173	AFLP	98.92	1			x
PsLGIV	AD134	SSR	101.17	1		x
PsLGIV	AB145	SSR	103.28	1	x
PsLGIV	U85_1000	RAPD	104.84	1			x
PsLGIV	U530_700	RAPD	120.19	1			x
PsLGIV	AB49	SSR	122.66	3	x	x	x
PsLGIV	E6M3_203	AFLP	123.68	1			x
PsLGIV	O16_950	RAPD	127	1		x
PsLGIV	AA255	SSR	128.72	1			x
PsLGIV	I11_1900	RAPD	129.52	1		x
PsLGIV	E7M4_427	AFLP	130.38	1			x
PsLGIV	E6M6_214	AFLP	130.52	1			x
PsLGIV	U131_190	RAPD	130.94	1			x
PsLGIV	AD249b	SSR	133.41	2	x	x
PsLGIV	AA255d	SSR	134.29	1	x
PsLGIV	AB128a	SSR	135.1	2	x	x
PsLGIV	E09_700	RAPD	138.57	1	x
PsLGIV	AA61	SSR	142.28	1		x
PsLGIV	U98_1050	RAPD	142.72	1			x
PsLGIV	B16b	SSR	146.66	1	x
PsLGIV	E6M4_108	AFLP	148.28	1			x
PsLGIV	U79_700	RAPD	149.57	1			x
PsLGIV	A19_400	RAPD	151.32	1			x
PsLGIV	AA122	SSR	153.03	2	x	x
PsLGIV	U447_100	RAPD	154.52	1			x
PsLGIV	K16_950	RAPD	155.46	1		x
PsLGIV	E8M4_640	AFLP	155.81	1			x
PsLGIV	E4M3_202	AFLP	155.92	1			x
PsLGIV	E4M3_288	AFLP	155.92	1			x
PsLGIV	E8M3_99	AFLP	156.27	1			x
PsLGIV	E1M4_181	AFLP	158.12	1			x
PsLGIV	E7M2_138	AFLP	158.49	1			x
PsLGIV	E3M3_192	AFLP	158.52	1			x
PsLGIV	E7M4_107	AFLP	158.52	1			x
PsLGIV	E8M3_350	AFLP	158.67	1			x
PsLGIV	E1M8_472	AFLP	158.86	1			x
PsLGIV	E3M4_417	AFLP	158.87	1			x
PsLGIV	E6M6_234	AFLP	158.87	1			x
PsLGIV	E8M3_452	AFLP	158.87	1			x
PsLGIV	E1M6_322	AFLP	158.87	1			x
PsLGIV	E6M6_423	AFLP	158.87	1			x
PsLGIV	E3M6_141	AFLP	158.87	1			x
PsLGIV	E3M2_278	AFLP	159.6	1			x
PsLGIV	E3M6_100	AFLP	159.66	1			x
PsLGIV	E8M2_87	AFLP	159.66	1			x
PsLGIV	E4M6_269	AFLP	159.66	1			x
PsLGIV	E6M6_135	AFLP	159.97	1			x
PsLGIV	E1M8_500	AFLP	160	1			x
PsLGIV	V03_600	RAPD	161.9	1			x
PsLGIV	S01_1800	RAPD	162.77	1	x
PsLGIV	A19_630	RAPD	162.83	2		x	x
PsLGIV	A08_2000	RAPD	162.9	1			x
PsLGIV	AD53a	SSR	164.34	2	x	x
PsLGIV	C12_650	RAPD	164.6	1			x
PsLGIV	A08_1250	RAPD	165.13	1			x
PsLGIV	AA378	SSR	166.76	2		x	x
PsLGIV	U247_650	RAPD	167.97	1			x
PsLGIV	AB45	SSR	168.58	2	x	x
PsLGIV	E3M3_282	AFLP	168.84	1			x
PsLGIV	E2M4_292	AFLP	170.07	1			x
PsLGIV	E4M6_176	AFLP	170.07	1			x
PsLGIV	E7M4_251	AFLP	170.14	1			x
PsLGIV	AC22	SSR	171.05	1			x
PsLGIV	J14_850	RAPD	172.01	3	x	x	x
PsLGIV	Aph1_J14.654	SCAR	172.37	1			x
PsLGIV	C12_690	RAPD	172.96	1		x
PsLGIV	N14_950	RAPD	173.17	1			x
PsLGIV	AD171	SSR	175.3	2	x	x
PsLGIV	E8M3_226	AFLP	175.56	1			x
PsLGIV	U326_190	RAPD	178.4	1			x
PsLGIV	E7M4_281	AFLP	180.87	1			x
PsLGIV	AC32	SSR	181.99	1	x
PsLGIV	O16_1200	RAPD	182.44	1		x
PsLGIV	U845_155	RAPD	184.41	1			x
PsLGIV	U85_500	RAPD	187.38	1			x
PsLGIV	E09_950	RAPD	189.12	1	x
PsLGIV	O01_560	RAPD	189.59	1		x
PsLGIV	I11_1400	RAPD	194.3	1		x
PsLGIV	E8M6_147	AFLP	195.69	1			x
PsLGIV	I11_350	RAPD	197.28	1			x
PsLGIV	U01_1200	RAPD	198.95	1			x
PsLGIV	U602_700	RAPD	199.4	1			x
PsLGIV	AA349	SSR	199.78	1	x
PsLGIV	K16_300	RAPD	206.22	1			x
PsLGIV	X18_600	RAPD	208.8	1		x
PsLGIV	AD61	SSR	211.69	2	x		x
PsLGIV	AA315	SSR	212.73	3	x	x	x
PsLGIV	Q20_1375	RAPD	215.12	1		x
PsLGIV	AB52	SSR	217.75	2		x	x
PsLGIV	CS57_650	RAPD	222.45	1			x
PsLGIV	PEAATASE	SSR	227.75	1		x
PsLGIV	U314_850	RAPD	235.25	1			x
PsLGV	AA81	SSR	0	2	x	x
PsLGV	LD	STS	3.9	1		x
PsLGV	AB23	SSR	7.79	2	x		x
PsLGV	AD68	SSR	12.81	1		x
PsLGV	AA497	SSR	15.06	1			x
PsLGV	S01_1300	RAPD	16.53	1	x
PsLGV	R	Morphological	18.74	2		x	x
PsLGV	E8M2_280	AFLP	21.35	1			x
PsLGV	AB47	SSR	24.75	3	x	x	x
PsLGV	AA255c	SSR	25.25	1	x
PsLGV	E3M3_167	AFLP	27.69	1			x
PsLGV	V03_650	RAPD	29.96	1	x
PsLGV	P108_Vsp	STS	35.55	1			x
PsLGV	O09_800	RAPD	39.62	1			x
PsLGV	AA98a	SSR	42.17	1		x
PsLGV	Aph2_E01.729	SCAR	42.21	1			x
PsLGV	E8M6_140	AFLP	42.85	1			x
PsLGV	E01_870	RAPD	43.02	1			x
PsLGV	E8M2_114	AFLP	43.81	1			x
PsLGV	SugTrans	STS	45.82	2		x	x
PsLGV	B16c	SSR	47.7	1	x
PsLGV	C14_947	RAPD	48.5	1		x
PsLGV	AA99	SSR	51.17	1		x
PsLGV	AD158	SSR	52.71	2	x	x
PsLGV	A11_700	RAPD	56.66	1		x
PsLGV	AA475	SSR	59.21	1	x
PsLGV	B16d	SSR	62.91	1	x
PsLGV	AB83	SSR	72.96	1	x
PsLGV	E3M2_226	AFLP	75.83	1			x
PsLGV	AD79	SSR	78.3	2	x	x
PsLGV	AA163.2	SSR	82.48	3	x	x	x
PsLGV	AA374c	SSR	85.15	1	x
PsLGV	E1M4_178	AFLP	86.85	1			x
PsLGV	AC10a	SSR	87.59	1	x
PsLGV	PSGAPA1	AFLP	88.08	1			x
PsLGV	J14_1500	RAPD	90.33	2	x	x
PsLGV	U41_2400	RAPD	90.81	1			x
PsLGV	PRX	Isozyme	100.89	1			x
PsLGV	E4M8_403	AFLP	105.13	1			x
PsLGV	U352_120	RAPD	105.55	1			x
PsLGV	AB146	SSR	106.83	1	x
PsLGV	A19_960	RAPD	107.26	1		x
PsLGV	E7M6_199	AFLP	110.95	1			x
PsLGV	AA260	SSR	111.22	1		x
PsLGV	AA399	SSR	115.96	2	x		x
PsLGV	X03_500	RAPD	118.17	1	x
PsLGV	E11_100	RAPD	123.01	1	x
PsLGV	AD155	SSR	124.32	1	x
PsLGV	E6M4_167	AFLP	125.88	1			x
PsLGV	E1M2_232	AFLP	126.46	1			x
PsLGV	AA255a	SSR	127.45	1	x
PsLGV	AB142	SSR	127.51	1		x
PsLGV	AD175	SSR	129.44	1		x
PsLGV	A04_400	RAPD	132.09	1			x
PsLGV	AC58	SSR	134.01	2	x	x
PsLGV	E1M6_295	AFLP	138.69	1			x
PsLGV	P11_1200	RAPD	140.58	1		x
PsLGV	AA07_900	RAPD	147.21	1	x
PsLGV	U597_115	RAPD	149.61	1			x
PsLGV	Pgd2	Isozyme	152.89	1			x
PsLGV	AA460	SSR	154.57	1	x
PsLGV	E2M4_230	AFLP	156.17	1			x
PsLGV	AB30a	SSR	162.19	1			x
PsLGV	PSRBCS3C	SSR	174.19	3	x	x	x
PsLGVI	E09_1400	RAPD	0	1	x
PsLGVI	V03_400	RAPD	8	1			x
PsLGVI	U247_800	RAPD	12.8	1			x
PsLGVI	E7M3_195	AFLP	18.2	1			x
PsLGVI	E3M4_317	AFLP	18.2	1			x
PsLGVI	C14_1600	RAPD	18.72	1		x
PsLGVI	X18_740	RAPD	19.8	1			x
PsLGVI	E4M2_400	AFLP	26.4	1			x
PsLGVI	PSBT2AGE	SSR	27.8	1	x
PsLGVI	AC74	SSR	31	2	x		x
PsLGVI	O04_1400	RAPD	31.91	1	x
PsLGVI	AD51	SSR	32.42	1		x
PsLGVI	U651_800	RAPD	33.03	1			x
PsLGVI	AC39b	SSR	34.54	1	x
PsLGVI	A19_950	RAPD	36.87	1	x
PsLGVI	K16_400	RAPD	37.17	1			x
PsLGVI	E7M8_201	AFLP	41.88	1			x
PsLGVI	E01_630	RAPD	42.94	1			x
PsLGVI	E3M2_132	AFLP	44.69	1			x
PsLGVI	O04_1200	RAPD	47.06	1	x
PsLGVI	U319_105	RAPD	47.87	1			x
PsLGVI	E1M2_145	AFLP	49.9	1			x
PsLGVI	E4M2_99	AFLP	50.29	1			x
PsLGVI	E6M7_458	AFLP	50.3	1			x
PsLGVI	S01_800	RAPD	52.54	1	x
PsLGVI	U248_150	RAPD	52.71	1			x
PsLGVI	AA224B	SSR	57.52	1		x
PsLGVI	U328_105	RAPD	64.53	1			x
PsLGVI	E2M2_468	AFLP	68.76	1			x
PsLGVI	E4M6_85	AFLP	69.34	1			x
PsLGVI	AA200	SSR	70.12	3	x	x	x
PsLGVI	X17_2100	RAPD	73.7	1	x
PsLGVI	E4M8_172	AFLP	76.89	1			x
PsLGVI	J14_750	RAPD	77.23	2	x	x
PsLGVI	E4M8_422	AFLP	77.71	1			x
PsLGVI	E4M3_193	AFLP	78.54	1			x
PsLGVI	E2M2_246	AFLP	79.36	1			x
PsLGVI	AA224	SSR	80.03	1	x
PsLGVI	E4M3_235	AFLP	80.16	1			x
PsLGVI	E7M2_94	AFLP	81.03	1			x
PsLGVI	A19_1600	RAPD	81.78	1	x
PsLGVI	E1M8_411	AFLP	84.01	1			x
PsLGVI	AA374b	SSR	84.25	1	x
PsLGVI	AA31	SSR	85	1		x
PsLGVI	AB124	SSR	87.1	1	x
PsLGVI	AA297	SSR	87.18	1		x
PsLGVI	U744_800	RAPD	87.22	1			x
PsLGVI	AD159	SSR	89.7	1	x
PsLGVI	O01_700	RAPD	89.98	2		x	x
PsLGVI	V03_950	RAPD	91.73	1	x
PsLGVI	AD59	SSR	92.23	1		x
PsLGVI	AA467	SSR	93.8	2	x	x
PsLGVI	AB71	SSR	94.99	1		x
PsLGVI	W19_1200	RAPD	95.06	1	x
PsLGVI	N14_500	RAPD	95.64	3	x	x	x
PsLGVI	E7M6_113	AFLP	97.23	1			x
PsLGVI	E7M2_402	AFLP	97.53	1			x
PsLGVI	E8M4_399	AFLP	97.84	1			x
PsLGVI	E7M6_349	AFLP	98.28	1			x
PsLGVI	E8M2_188	AFLP	98.53	1			x
PsLGVI	E8M4_180	AFLP	99.45	1			x
PsLGVI	U41_2000	RAPD	101.25	1			x
PsLGVI	G04_950	RAPD	101.51	2	x	x
PsLGVI	A08_650	RAPD	103.24	1			x
PsLGVI	E8M4_238	AFLP	105.1	1			x
PsLGVI	E3M6_108	AFLP	107.61	1			x
PsLGVI	E3M2_185	AFLP	107.91	1			x
PsLGVI	E7M2_346	AFLP	108.66	1			x
PsLGVI	E7M8_261	AFLP	112.16	1			x
PsLGVI	E6M3_116	AFLP	112.83	1			x
PsLGVI	E11_600	RAPD	113.79	2		x	x
PsLGVI	DRR49	STS	114.59	1			x
PsLGVI	PSU31669	SSR	120.42	1			x
PsLGVI	AC17	SSR	122.67	1	x
PsLGVI	A11_850	RAPD	123.36	1		x
PsLGVI	E3M6_242	AFLP	124.37	1			x
PsLGVI	A19_850	RAPD	129.02	2		x	x
PsLGVI	E4M6_494	AFLP	131.22	1			x
PsLGVI	E6M6_129	AFLP	132.21	1			x
PsLGVI	E3M6_235	AFLP	132.32	1			x
PsLGVI	Gsp_HaeI	STS	132.83	1			x
PsLGVI	A6	SSR	133.39	1		x
PsLGVI	X18_2200	RAPD	136.83	2	x	x
PsLGVI	AC39a	SSR	137.73	1	x
PsLGVI	AC10b	SSR	139.52	1	x
PsLGVI	Pl	Morphological	140.04	2	x	x
PsLGVI	AB20	SSR	146.03	1			x
PsLGVI	AC76a	SSR	147.26	2	x	x
PsLGVI	U326_550	RAPD	152.69	1			x
PsLGVI	E7M4_345	AFLP	153.22	1			x
PsLGVI	E6M6_293	AFLP	153.67	1			x
PsLGVI	E3M2_214	AFLP	156.65	1			x
PsLGVI	E3M3_85	AFLP	162.7	1			x
PsLGVI	AA103	SSR	166.84	2		x	x
PsLGVII	B19_2000	RAPD	0	1	x
PsLGVII	E11_900	RAPD	2.7	2	x	x
PsLGVII	AA456	SSR	12.81	1	x
PsLGVII	AA345	SSR	14.23	1		x
PsLGVII	AB66	SSR	46.44	2		x	x
PsLGVII	U267_800	RAPD	48.24	1			x
PsLGVII	E1M8_171	AFLP	49.64	1			x
PsLGVII	E1M2_294	AFLP	50.26	1			x
PsLGVII	E1M6_173	AFLP	50.48	1			x
PsLGVII	AA90	SSR	50.9	3	x	x	x
PsLGVII	Pgd1	Isozyme	51.47	1			x
PsLGVII	AA416	SSR	58.66	2	x		x
PsLGVII	U690_800	RAPD	61.99	1			x
PsLGVII	E8M3_441	AFLP	72.85	1			x
PsLGVII	AA57	SSR	74.24	1		x
PsLGVII	E1M3_185	AFLP	75.15	1			x
PsLGVII	E7M6_357	AFLP	75.15	1			x
PsLGVII	E1M3_152	AFLP	75.24	1			x
PsLGVII	V06_800	RAPD	77.42	1			x
PsLGVII	AB133	SSR	79.62	1		x
PsLGVII	E7M3_214	AFLP	79.81	1			x
PsLGVII	S01_2500	RAPD	81.46	1	x
PsLGVII	AA189a	SSR	82.2	1			x
PsLGVII	AA57a	SSR	84.91	1			x
PsLGVII	AB24	SSR	86.15	1			x
PsLGVII	E4M8_238	AFLP	89.38	1			x
PsLGVII	AA19a	SSR	89.56	1	x
PsLGVII	E8M3_446	AFLP	89.9	1			x
PsLGVII	AD56	SSR	96.44	1	x
PsLGVII	N14_1500	RAPD	100.18	1	x
PsLGVII	AD146	SSR	104.83	2	x	x
PsLGVII	AB65	SSR	107.67	2	x	x
PsLGVII	U72_1000	RAPD	111.84	1			x
PsLGVII	D23	SSR	111.98	1	x
PsLGVII	A19_370	RAPD	116.75	1			x
PsLGVII	AD249a	SSR	116.92	1	x
PsLGVII	E1M6_109	AFLP	117.89	1			x
PsLGVII	AA160	SSR	122.99	2	x	x
PsLGVII	AB114	SSR	131.34	1	x
PsLGVII	Aph1_C12.550	SCAR	131.39	1			x
PsLGVII	C12_630	RAPD	132.44	1			x
PsLGVII	AB36	SSR	135.25	1		x
PsLGVII	E1M3_207	AFLP	139.28	1			x
PsLGVII	E8M6_88	AFLP	144.62	1			x
PsLGVII	U01_1600	RAPD	145.55	1			x
PsLGVII	Aat_3	Isozyme	146.79	1			x
PsLGVII	C12_500	RAPD	147.21	1			x
PsLGVII	AA505	SSR	149.45	1		x
PsLGVII	AA317	SSR	150.44	3	x	x	x
PsLGVII	IJB174	STS	155.02	1	x
PsLGVII	E8M2_268	AFLP	155.54	1			x
PsLGVII	AA446	SSR	156.65	1	x
PsLGVII	E4M3_206	AFLP	161.16	1			x
PsLGVII	U226_140	RAPD	161.76	1			x
PsLGVII	E8M2_162	AFLP	164.3	1			x
PsLGVII	A11_1200	RAPD	164.4	2	x	x
PsLGVII	E3M6_257	AFLP	165.02	1			x
PsLGVII	E3M6_210	AFLP	166.1	1			x
PsLGVII	E8M6_423	AFLP	166.7	1			x
PsLGVII	E2M2_96	AFLP	166.81	1			x
PsLGVII	E7M4_115	AFLP	168.74	1			x
PsLGVII	PSARGDEC	SSR	169.44	1		x
PsLGVII	E8M4_462	AFLP	169.7	1			x
PsLGVII	E8M2_236	AFLP	170.18	1			x
PsLGVII	AB27	SSR	172.72	3	x	x	x
PsLGVII	U631_170	RAPD	174.74	1			x
PsLGVII	Aldo	STS	176.08	1			x
PsLGVII	V07_900	RAPD	176.16	1	x
PsLGVII	AA224A	SSR	176.25	1		x
PsLGVII	I11_2300	RAPD	178.1	1	x
PsLGVII	G04_500	RAPD	179.21	1	x
PsLGVII	AB136	SSR	182.51	1	x
PsLGVII	AB122b	SSR	184.08	2	x	x
PsLGVII	V03_1780	RAPD	185.65	1		x
PsLGVII	AB30	SSR	187.15	1		x
PsLGVII	AD53b	SSR	187.52	2	x	x
PsLGVII	AA387	SSR	188.88	1	x
PsLGVII	J14_600	RAPD	189.95	1		x
PsLGVII	AA07_170	RAPD	190.6	1	x
PsLGVII	AA397	SSR	191.04	1		x
PsLGVII	A8	SSR	193.02	2	x	x
PsLGVII	B12_850	RAPD	193.38	1	x
PsLGVII	FPA	STS	193.52	1		x
PsLGVII	AB101	SSR	202.06	1	x
PsLGVII	AA176	SSR	205	2	x	x
PsLGVII	AA206	SSR	207.52	2		x	x
PsLGVII	AA57b	SSR	216.62	1			x
PsLGVII	AB60a	SSR	219.7	1	x
PsLGVII	E7M2_349	AFLP	219.72	1			x
PsLGVII	E1M3_209	AFLP	219.72	1			x
PsLGVII	E1M6_101	AFLP	220.62	1			x
PsLGVII	U569_185	RAPD	222.52	1			x
PsLGVII	E6M7_326	AFLP	224.52	1			x
PsLGVII	E3M2_165	AFLP	225.12	1			x
PsLGVII	E7M4_205	AFLP	225.52	1			x
PsLGVII	U698_100	RAPD	231.12	1			x
PsLGVII	E2M2_295	AFLP	235.92	1			x
PsLGVII	I7_AluI	STS	237.52	1			x
PsLGVII	E6M7_488	AFLP	238.12	1			x
PsLGVII	E3M4_167	AFLP	238.82	1			x
PsLGVII	L13_1350	RAPD	240.6	1	x
PsLGVII	R17_1800	RAPD	241.7	1	x
PsLGVII	E8M3_188	AFLP	242.52	1			x
PsLGVII	B19_600	RAPD	256.2	1	x
PsLGVII	E4M2_252	AFLP	257.72	1			x
PsLGVII	V03_1400	RAPD	259.1	1	x
PsLGVII	U42_600	RAPD	260.92	1			x
PsLGVII	E8M3_265	AFLP	261.62	1			x
PsLGVII	E4M3_180	AFLP	264.42	1			x
PsLGVII	E4M3_142	AFLP	266.22	1			x
PsLGVII	E8M6_153	AFLP	283.52	1			x
