# Supplementary material for: QTL meta-analysis provides a comprehensive view of loci controlling partial resistance to Aphanomyces euteiches in four sources of resistance in pea
Source: BMC Plant Biol. 2013 Mar 16;13:45. doi: 10.1186/1471-2229-13-45 (PMC3680057; doi:10.1186/1471-2229-13-45)
Supplement: Additional file 11 — List of putative candidate genes underlying main Aphanomyces resistance meta-QTL regions, identified using the pea-M. truncatula translational toolkit [47]. Candidate genes and their contig sequence names were identified from positions of adjacent gene markers mapped on the consensus genetic map of [47], which were estimated to be located in the same regions as the meta-QTL by comparative mapping. [file 1471-2229-13-45-S11.xlsx]

## Sheet: Feuil1
LG	Meta-QTL	Localisation (adjacent markers)	Contig name	Putative candidate gene function
LGI	MQTL-Ae3	between ACs1 and Peroxid	CL2623Contig1	Phytosulfokine [Medicago truncatula]
			CL673Contig1	BSD [Medicago truncatula]
			CL1592Contig1	MYB transcription factor MYB130
			GI-261232877-GB-FG536824.1-FG536_c_s	Leucine-rich repeat [Medicago truncatula]
			GI-261229033-GB-FG535951.1-FG535_c_s	hypothetical protein [Medicago truncatula]
			CL2614Contig1	Proteinase inhibitor I4, serpin
			CL1316Contig1	Calcium-transporting ATPase 2, plasma membrane-type
			CREST-PSC73O21R_c_s
			CREST-PSC30B20U_c_s	Zinc finger, TAZ-type
			GI-261236578-GB-FG530475.1-FG530_c_s	GB|AC146856.8|ABE77434.1 conserved hypothetical protein
			GI-261235412-GB-FG529891.1-FG529_c_s	Cation transporting ATPase, C-terminal [Medicago truncatula]
			CL1085Contig1	Ribosomal protein L24/L26 [Medicago truncatula]
			GI-32545124-GB-CD861308.1-CD8613_c_s	Lateral organ boundaries domain protein
			CREST-PSS15D14U_c_s	Casein kinase II subunit alpha-1
			CREST-PSC21J03U_c_s	UPF0553 protein, related [Medicago truncatula]
			GI-261237739-GB-FG534149.1-FG534_c_s	Ribosomal protein L29
			GI-261233490-GB-FG537437.1-FG537_c_s	BTB/P
			GI-261230201-GB-FG532463.1-FG532_c_s	X8 [Medicago truncatula]
			CREST-PSS08C11U_c_s	Peroxidase precursor
		between Peroxid and subt	GI-90646268-GB-AM161693.1-AM1616_c_s	Putative uncharacterized protein
LGII	MQTL-Ae5/Ae6	between Cry2 and P54	GI-261235904-GB-FG538628.1-FG538_c_s	snRNA-activating protein complex subunit 3 . (exp, related
			CL3563Contig1	Zinc finger, FYVE/PHD-type
			GI-261231483-GB-FG529091.1-FG529_c_s	Nop14-like protein [Medicago truncatula]
			GI-261233022-GB-FG536969.1-FG536_c_s	Nop14-like protein [Medicago truncatula]
			GI-194393435-GB-EX570619.1-EX570_c_s	Gb|AAC63835.1
			CL1024Contig1	NADH-quinone oxidoreductase subunit F 1
			GI-261235760-GB-FG530045.1-FG530_c_s	hypothetical protein [Medicago truncatula]
			GI-261238623-GB-FG534582.1-FG534_c_s	NADH-ubiquinone oxidoreductase chain 6
			GI-32542432-GB-CD858616.1-CD8586_c_s	hypothetical protein [Medicago truncatula]
			CL2250Contig1	MAP65/ASE1 [Medicago truncatula]
			CREST-PSC21C01U_c_s	Peptidase M20 [Medicago truncatula]
			CL814Contig1	Phytochrome-associated serine/threonine protein phosphatase
			GI-261229048-GB-FG535966.1-FG535_c_s	Inosine/uridine-preferring nucleoside hydrolase [Medicago truncatula]
			GI-261238629-GB-FG534588.1-FG534_c_s
			CL2581Contig1	hypothetical protein [Medicago truncatula]
			GI-261234288-GB-FG538176.1-FG538_c_s	hypothetical protein [Medicago truncatula]
			GI-261234399-GB-FG532855.1-FG532_c_s	Methylenetetrahydrofolate reductase 1
			CREST-PSS07F03U_c_s	Methylenetetrahydrofolate reductase
			CREST-PSC26J23U_c_s	3-Dehydroquinate synthase [Medicago truncatula]
			GI-261236650-GB-FG528688.1-FG528_c_s	Ribosomal protein L22/L17 [Medicago truncatula]
			GI-261239711-GB-FG530590.1-FG530_c_s	Sucrose-phosphatase
			CL2187Contig1	RuBisC
			GI-261241830-GB-FG535845.1-FG535_c_s	hypothetical protein [Medicago truncatula]
			CREST-PSC26C20U_c_s	Calcium-dependent protein kinase 1
			CL2729Contig1	Ubiquitin carboxyl-terminal hydrolase 13
			GI-261234051-GB-FG537939.1-FG537_c_s	Class I peptide chain release factor
			GI-261230195-GB-FG532457.1-FG532_c_s	hypothetical protein [Medicago truncatula]
			CL783Contig1	40S ribosomal protein S3-3
			CL1526Contig1	Pre-mRNA-processing factor 19 homolog 1
			CL798Contig1	Eukaryotic translation initiation factor 0.04
			GI-261239211-GB-FG534925.1-FG534_c_s	Protein PR
			GI-261229753-GB-FG536671.1-FG536_c_s	Zinc finger, CCHC-type [Medicago truncatula]
			GI-222358959-GB-GH720075.1-GH720_c_s	Ammonium transporter
			CL178Contig2	60S ribosomal protein L4-1
			CL423Contig1	RNA-binding region RNP-1 (RNA recognition motif)
			GI-261235856-GB-FG538580.1-FG538_c_s	RNA recognition motif domain containing protein
			GI-194393788-GB-EX570495.1-EX570_c_s	Excinuclease ABC, C subunit, N-terminal
			CL1868Contig1	3-isopropylmalate dehydratase
			CL1Contig16	Embryonic abundant protein VF30.1
			CL1Contig11	Embryonic abundant protein VF30.1
			GI-261229682-GB-FG536600.1-FG536_c_s
			GI-261233395-GB-FG537342.1-FG537_c_s	Putative uncharacterized protein
			CL2773Contig1	Beta-lactamase-like
			CREST-PSS12G20U_c_s
			EMBLCDS-AY830930.1-AAX47181_c_s	|Pisum sativum (pea) partial FL
			GI-261243399-GB-FG531832.1-FG531_c_s	Cleavage and polyadenylation specificity factor subunit 2
			GI-194392283-GB-EX571094.1-EX571_c_s	Protein kinase [Medicago truncatula]
			CL1396Contig1	Putative ATP-dependent RNA helicase, [Medicago truncatula]
			CL599Contig1	Pentatricopeptide repeat [Medicago truncatula]
			CL790Contig1	Proteinase inhibitor, propeptide [Medicago truncatula]
			EMBLCDS-Z68130.1-CAA92216_c_s	|Pisum sativum (pea) partial carboxypeptidase
			GI-261228970-GB-FG528904.1-FG528_c_s	hypothetical protein [Medicago truncatula]
			GI-261231975-GB-FG529583.1-FG529_c_s	hypothetical protein [Medicago truncatula]
			GI-261230108-GB-FG532370.1-FG532_c_s	Lissencephaly type-1-like homology motif
			CL4018Contig1	L-galactono-1,4-lactone dehydrogenase, mitochondrial
			GI-261234996-GB-FG533452.1-FG533_c_s	Glucomannan 4-beta-mannosyltransferase 9
			GI-194393051-GB-EX569247.1-EX569_c_s	hypothetical protein [Medicago truncatula]
			CL1956Contig1	Protein kinase
			CL763Contig1	Pyruvate kinase
			GI-194393621-GB-EX570070.1-EX570_c_s	Putative homeobox-leucine zipper protein ATHB-51
			CL191Contig1	60S ribosomal protein L24
			CL1416Contig1	Maturation polypeptide
			CL4377Contig1	Exostosin-like [Medicago truncatula]
			GI-261235746-GB-FG530031.1-FG530_c_s	Peptidylprolyl isomerase, FKBP-type [Medicago truncatula]
			CL1593Contig1	Uncharacterized protein C19orf29 homolog, related [Medicago truncatula]
			CL3670Contig1	Cytochrome P450 [Medicago truncatula]
			GI-261231690-GB-FG529298.1-FG529_c_s	Transcription factor TCP14
			CL3127Contig1	Calcium-binding EF-hand
			CL4278Contig1	Homeodomain-like [Medicago truncatula]
			CL230Contig1	Adenosine kinase 2
			CL363Contig1	29 kDa ribonucleoprotein A, chloroplastic
			GI-261231566-GB-FG529174.1-FG529_c_s	Zinc finger, C2H2-type [Medicago truncatula]
			GI-222359202-GB-GH720472.1-GH720_c_s	Peroxidase 21
			GI-261236878-GB-FG533647.1-FG533_c_s	Ubiquitin
			CL4369Contig1	Ras-related protein ARA-3
			CL3486Contig1	Histone H2B
			CL391Contig1	Soluble inorganic pyrophosphatase
			GI-261241542-GB-FG535688.1-FG535_c_s	Serine/threonine-protein kinase T
			GI-194393239-GB-EX570842.1-EX570_c_s	guanylate-binding family protein, putative [Medicago truncatula]
			GI-261235290-GB-FG538305.1-FG538_c_s	Single-strand binding protein [Medicago truncatula]
			CL1383Contig1	Transcription factor UNE12
			CL929Contig1	hypothetical protein [Medicago truncatula]
			GI-194392368-GB-EX571123.1-EX571_c_s	AGG2, putative [Medicago truncatula]
			GI-90646314-GB-AM161739.1-AM1617_c_s	37 kDa inner envelope membrane protein, chloroplastic
			CL4457Contig1	Transcription factor jumonji, jmjC [Medicago truncatula]
			CL4556Contig1	Zinc finger, C2H2-type, related [Medicago truncatula]
			CL3608Contig1	Tyrosine protein kinase [Medicago truncatula]
			GI-222359514-GB-GH720186.1-GH720_c_s	KIP1-like [Medicago truncatula]
			CL3049Contig1	Methylcrotonoyl-CoA carboxylase subunit alpha, mitochondrial
			GI-261229496-GB-FG536414.1-FG536_c_s	hypothetical protein [Medicago truncatula]
			CL3760Contig1	hypothetical protein [Medicago truncatula]
LGIII	MQTL-Ae8/Ae9	between NIP and UNI	CL4332Contig1	hypothetical protein [Medicago truncatula]
			CL612Contig1	UBA/THIF-type NAD/FAD binding fold [Medicago truncatula]
			CL4192Contig1	hypothetical protein [Medicago truncatula]
			GI-222360039-GB-GH720839.1-GH720_c_s	hypothetical protein [Medicago truncatula]
			GI-261236176-GB-FG530267.1-FG530_c_s	Phosphoesterase [Medicago truncatula]
			GI-261233273-GB-FG537220.1-FG537_c_s
			CL4122Contig1	SWIRM
			CL3275Contig1	DEK C terminal [Medicago truncatula]
			CL2298Contig1	Zinc finger, Tim10/DDP-type
			CL3693Contig1	Protein kinase
			GI-261234724-GB-FG533180.1-FG533_c_s	Armadillo
			GI-261234260-GB-FG538148.1-FG538_c_s	Short-chain dehydrogenase/reductase SDR
			GI-194392272-GB-EX568762.1-EX568_c_s	Ubiquitin-associated
			GI-194392315-GB-EX569971.1-EX569_c_s	Histone-fold [Medicago truncatula]
LGIV	MQTL-Ae12	between mtGEN113 and AA430942	GI-90646251-GB-AM161676.1-AM1616_c_s	UbiA prenyltransferase [Medicago truncatula]
			CL665Contig1	Plasma membrane ATPase 4
			CL2084Contig1	hypothetical protein [Medicago truncatula]
			GI-222359832-GB-GH720632.1-GH720_c_s	Peroxidase 16
			CL660Contig1	Protease-associated PA
			CREST-PSS05C16U_c_s	KH, type 1
			CL4244Contig1	hypothetical protein [Medicago truncatula]
			GI-194393153-GB-EX569720.1-EX569_c_s
			GI-261235125-GB-FG533581.1-FG533_c_s	ATP binding, related, putative [Medicago truncatula]
			GI-222359893-GB-GH720693.1-GH720_c_s	Alpha/beta hydrolase fold [Medicago truncatula]
			CREST-PSS21C14U_c_s	Protein transport protein Sec61 subunit gamma
			CL3070Contig1	hypothetical protein [Medicago truncatula]
			CL3751Contig1	Protein kinase
			CREST-PSC05E05U_c_s	Putative uncharacterized protein
			GI-261234186-GB-FG538074.1-FG538_c_s	hypothetical protein [Medicago truncatula]
			CREST-PSS07P18U_c_s	Concanavalin A-like lectin/glucanase
			GI-194393027-GB-EX570780.1-EX570_c_s	RpsU-divergently transcribed [Medicago truncatula]
			CREST-PSC32K16U_c_s
			GI-261240353-GB-FG531232.1-FG531_c_s	Glycoside hydrolase, family 28 [Medicago truncatula]
			CREST-PSC23D09U_c_s	Glycoside hydrolase, family 28 [Medicago truncatula]
			CREST-PSC25N02U_c_s	ZIM [Medicago truncatula]
		between AA430942 and Sucsyn	GI-194393352-GB-EX568980.1-EX568_c_s	Dimeric alpha-beta barrel [Medicago truncatula]
			CL248Contig1	Dimeric alpha-beta barrel [Medicago truncatula]
			CL1122Contig1	20 kDa chaperonin, chloroplastic
			CREST-PSC26I08U_c_s	Beta-ketoacyl synthase
			CL1123Contig1	Peroxiredoxin Q, chloroplastic (Fragment)
LGV	MQTL-Ae16/Ae17	between LD and GAL	GI-261235062-GB-FG533518.1-FG533_c_s	Homeodomain-related [Medicago truncatula]
			GI-261237049-GB-FG533758.1-FG533_c_s	Wee1-like protein kinase
			GI-261237910-GB-FG534201.1-FG534_c_s	WD40-like [Medicago truncatula]
			GI-261237762-GB-FG534172.1-FG534_c_s	hypothetical protein [Medicago truncatula]
			CL1179Contig1	Tetrahydrofolate dehydrogenase/cyclohydrolase [Medicago truncatula]
			CL3874Contig1	Tsp
			CL2590Contig1	Glycoside hydrolase, family 3, C-terminal
			CREST-PSC21A13U_c_s	Heat shock protein DnaJ, N-terminal
			CL4367Contig1	Heat shock protein DnaJ
			GI-261233089-GB-FG537036.1-FG537_c_s	Lipase, class 3 [Medicago truncatula]
			CL1086Contig1	Cellulose synthase-like protein D5
			CREST-PSC23A09U_c_s	DNA mismatch repair protein MutS, C-terminal
			CL1198Contig1
			CL4527Contig1	Protein PR
			GI-261234939-GB-FG533395.1-FG533_c_s	Peptidase S9, prolyl oligopeptidase active site region [Medicago truncatula]
			GI-261235396-GB-FG529875.1-FG529_c_s	Heat shock protein DnaJ, N-terminal
			CL2420Contig1	Helicase, C-terminal
			CL1547Contig1	Carboxypeptidase regulatory region [Medicago truncatula]
			GI-261239709-GB-FG530588.1-FG530_c_s	RNA polymerase Rpc34 subunit [Medicago truncatula]
			GI-194391438-GB-EX570163.1-EX570_c_s	DNA-binding WRKY [Medicago truncatula]
			GI-194393253-GB-EX570849.1-EX570_c_s	Zinc finger, CCHC-type
			GI-261241210-GB-FG535356.1-FG535_c_s	Nitrogen-fixing NifU, C-terminal [Medicago truncatula]
			CL1559Contig1	Toll/interleukin-1 receptor-like protein
		near LD	CL4456Contig1	KIP1-like [Medicago truncatula]
			CREST-PSC21B22U_c_s	rRNA processing [Medicago truncatula]
			CREST-PSS05M20U_c_s
			CL3576Contig1	BTB/P
			GI-90646369-GB-AM161794.1-AM1617_c_s	Peptide chain release factor 1
			CL1841Contig1	Histone H2AX
			CL1529Contig1	Cullin-1
		near TFL1a	GI-261241162-GB-FG535323.1-FG535_c_s	Protein kinase G11A
			GI-261230272-GB-FG532534.1-FG532_c_s	Basic leucine zipper [Medicago truncatula]
			CL3512Contig1	Cell division protein FtsZ [Medicago truncatula]
			CL1715Contig1	Cell division protein FtsZ
			GI-261233672-GB-FG537560.1-FG537_c_s	hypothetical protein [Medicago truncatula]
			CL2400Contig1	Cytochrome b-c1 complex subunit 9
			GI-261241292-GB-FG535438.1-FG535_c_s	HesB/YadR/YfhF
			CL1318Contig1	GCN5-related N-acetyltransferase
			GI-261231678-GB-FG529286.1-FG529_c_s	Thioredoxin-like fold [Medicago truncatula]
			CL928Contig1	Nucleotide-binding, alpha-beta plait [Medicago truncatula]
			CL1290Contig1	Signal recognition particle 54 kDa protein, chloroplastic
			GI-222359934-GB-GH720734.1-GH720_c_s	PAK-box/P21-Rho-binding
			CL372Contig1	Probable small nuclear ribonucleoprotein G
			CL2990Contig1	Kinesin, motor region [Medicago truncatula]
		between Sbe1 and TFL1a	GI-90646474-GB-AM161899.1-AM1618_c_s	BTB/P
			CREST-PSC03A14U_c_s	hypothetical protein [Medicago truncatula]
			GI-194393607-GB-EX570063.1-EX570_c_s	QLQ [Medicago truncatula]
			CL924Contig1	Zinc finger A20 and AN1 domain-containing stress-associated protein 4
			CL4352Contig1	Metallophosphoesterase
			GI-32544285-GB-CD860469.1-CD8604_c_s	Peptidoglycan-binding LysM [Medicago truncatula]
LGVII	MQTL-Ae25	between SuTMem and Acetisom	CL1027Contig1	Winged helix repressor DNA-binding
			GI-194392495-GB-EX569977.1-EX569_c_s	GRAS transcription factor [Medicago truncatula]
			GI-261233289-GB-FG537236.1-FG537_c_s	Putative plant transposon protein [Medicago truncatula]
			GI-261230299-GB-FG532561.1-FG532_c_s	Cellulose synthase-like protein D3
			CREST-PSC34N17U_c_s	AAA ATPase [Medicago truncatula]
			CL3140Contig1	Heat shock factor (HSF)-type, DNA-binding
			GI-261232970-GB-FG536917.1-FG536_c_s	hypothetical protein [Medicago truncatula]
			GI-261229643-GB-FG536561.1-FG536_c_s	Carbohydrate kinase, PfkB [Medicago truncatula]
			CL3893Contig1	Zinc finger, CCCH-type [Medicago truncatula]
			GI-261236532-GB-FG530429.1-FG530_c_s	Peptidyl-prolyl cis-trans isomerase
			CL1382Contig1	PHB2
			GI-261234666-GB-FG533122.1-FG533_c_s	Glycosyl transferase, family 48 [Medicago truncatula]
			CL1960Contig1	Glycoside hydrolase, family 5 [Medicago truncatula]
			GI-194392462-GB-EX571162.1-EX571_c_s	ATP binding, putative [Medicago truncatula]
			GI-261238709-GB-FG534668.1-FG534_c_s	SNF2-related
			CL3341Contig1	hypothetical protein [Medicago truncatula]
			CL3502Contig1	Zinc finger, CCCH-type [Medicago truncatula]
			CREST-PSC30I09R_c_s	Pathogenesis-related transcriptional factor and ERF [Medicago truncatula]
			CREST-PSC28E20U_c_s	Uncharacterized protein At2g33847.2
			CL627Contig1	Proteasome/cyclosome, regulatory subunit
			GI-261238326-GB-FG534464.1-FG534_c_s	Homeodomain-related [Medicago truncatula]
			CL2732Contig1	hypothetical protein [Medicago truncatula]
			CL1966Contig1	Ras-related protein RIC2
			GI-261231851-GB-FG529459.1-FG529_c_s	UDP-glucuronosyl/UDP-glucosyltransferase [Medicago truncatula]
			CL3333Contig1	DBP10CT [Medicago truncatula]
			GI-261239158-GB-FG534872.1-FG534_c_s	hypothetical protein [Medicago truncatula]
			CL3830Contig1	Elongation factor Tu, domain 2
			GI-261243531-GB-FG531964.1-FG531_c_s	hypothetical protein AC233675.1 81646-80753 H EGN_Mt090430 20090702
			GI-222358691-GB-GH720345.1-GH720_c_s	alpha galactosidase precursor, putative [Medicago truncatula]
			CL1983Contig1	SAM (and some other nucleotide) binding motif
			CL724Contig1	hypothetical protein [Medicago truncatula]
		between NUM1 and SuTMem	CL3877Contig1	Enoyl-[acyl-carrier-protein] reductase [NADH], chloroplastic
			GI-261243247-GB-FG531680.1-FG531_c_s	Glycoside transferase, six-hairpin, subgroup [Medicago truncatula]
			GI-261235065-GB-FG533521.1-FG533_c_s	hypothetical protein [Medicago truncatula]
			CREST-PSC33C11U_c_s	GTP binding, related [Medicago truncatula]
			CL3458Contig1	GTP binding, related [Medicago truncatula]
			CL1949Contig1	Putative uncharacterized protein
			CL3203Contig1	Thioredoxin-like fold [Medicago truncatula]
			GI-222359833-GB-GH720633.1-GH720_c_s	Phosphoesterase, DHHA1
			GI-261239055-GB-FG534835.1-FG534_c_s	GRAS transcription factor [Medicago truncatula]
			GI-261234946-GB-FG533402.1-FG533_c_s	tRNA-binding arm [Medicago truncatula]
			CL2530Contig1	Aminotransferase class-III
			CL2408Contig1	Gamma-aminobutyrate transaminase subunit isozyme 1
			GI-261230157-GB-FG532419.1-FG532_c_s	Zinc finger, DHHC-type [Medicago truncatula]
			CL1514Contig1	GRAS transcription factor [Medicago truncatula]
			CREST-PSC17P07U_c_s	Ubiquitin carrier protein E2 20
			GI-194391700-GB-EX569276.1-EX569_c_s	Adaptin, N-terminal
			GI-261239767-GB-FG530646.1-FG530_c_s	Adaptin, N-terminal
			GI-194393731-GB-EX569547.1-EX569_c_s	Peptidase, cysteine peptidase active site
			GI-222358301-GB-GH719250.1-GH719_c_s	Glycoside hydrolase, family 17
			GI-261241155-GB-FG535316.1-FG535_c_s	hypothetical protein [Medicago truncatula]
			CL2453Contig1	Porphobilinogen deaminase, chloroplastic
			CREST-PSC30P13U_c_s	Aminoacyl-tRNA synthetase, class 1a, anticodon-binding
			CL3577Contig1	Biotin synthase
			CL1437Contig1	hypothetical protein [Medicago truncatula]
			GI-222359254-GB-GH720496.1-GH720_c_s	NAD(H) kinase 1
			GI-261241306-GB-FG535452.1-FG535_c_s	Probable NAD kinase 1
			CL659Contig1	Lipase, class 3 [Medicago truncatula]
			GI-261238644-GB-FG534603.1-FG534_c_s	Scramblase [Medicago truncatula]
			GI-261229044-GB-FG535962.1-FG535_c_s	PWWP [Medicago truncatula]
			GI-261235007-GB-FG533463.1-FG533_c_s	Ras small GTPase, Ras type
			CL1325Contig1
			CL3164Contig1	hypothetical protein [Medicago truncatula]
			GI-261231428-GB-FG529036.1-FG529_c_s	t-RNA-binding region
			GI-261236557-GB-FG530454.1-FG530_c_s	Zinc finger, RING-type [Medicago truncatula]							65
LGVII	MQTL-Ae26	near SOD9	CL565Contig1	Blue (type 1) copper domain
			CL2262Contig1	Arabidopsis thaliana 130.7kDa hypothetical protein [Medicago truncatula]
			GI-261243546-GB-FG531979.1-FG531_c_s	Arabidopsis thaliana 130.7kDa hypothetical protein [Medicago truncatula]
			CL3123Contig1	Peptidylprolyl isomerase, FKBP-type [Medicago truncatula]
			CL585Contig1	Peptidylprolyl isomerase, FKBP-type
			GI-261233266-GB-FG537213.1-FG537_c_s	Transmembrane protein 97, related [Medicago truncatula]
			GI-261233078-GB-FG537025.1-FG537_c_s	Succinate dehydrogenase subunit 3
			GI-194392209-GB-EX569949.1-EX569_c_s	HRDC [Medicago truncatula]
			CREST-PSC34M17U_c_s	NEDD8-activating enzyme E1 regulatory subunit
			GI-261230253-GB-FG532515.1-FG532_c_s	SNF2-related
			CL2597Contig1	B-cell receptor-associated 31-like [Medicago truncatula]
			CREST-PSC34B22U_c_s	Plant disease resistance response protein [Medicago truncatula]
			CL4005Contig1	FBD [Medicago truncatula]
			GI-261230440-GB-FG532702.1-FG532_c_s	YABBY protein
			GI-261241368-GB-FG535514.1-FG535_c_s	hypothetical protein [Medicago truncatula]
			CL1971Contig1	E1 protein and Def2/Der2 allergen
			CL2014Contig1	DnaJ protein homolog
			CL2060Contig1	IQ calmodulin-binding region
			GI-261235178-GB-FG529754.1-FG529_c_s	Small GTP-binding protein domain [Medicago truncatula]
			GI-222358534-GB-GH719916.1-GH719_c_s	hypothetical protein [Medicago truncatula]
			GI-261240356-GB-FG531235.1-FG531_c_s	Protein HIRA
			GI-261239037-GB-FG534817.1-FG534_c_s	AAA ATPase, central region
			CREST-PSS11O22U_c_s
			GI-261234718-GB-FG533174.1-FG533_c_s	binding, putative [Medicago truncatula]
			CL3673Contig1	NAD-dependent epimerase/dehydratase [Medicago truncatula]
			CL2417Contig1	hypothetical protein [Medicago truncatula]
			CL3371Contig1	Phosphotyrosyl phosphatase activator, PTPA
			CL2414Contig1	Cyclin-like F-box [Medicago truncatula]
			GI-261233847-GB-FG537735.1-FG537_c_s	Nonaspanin (TM9SF) [Medicago truncatula]
			CL1563Contig1	Male sterility protein [Medicago truncatula]
			GI-261233189-GB-FG537136.1-FG537_c_s	DNA polymerase epsilon catalytic subunit A, related [Medicago truncatula]
			CREST-PSC24B07U_c_s	Helix-turn-helix, AraC type
			CL4430Contig1	Low molecular weight phosphotyrosine protein phosphatase [Medicago truncatula]
			CREST-PSS21G24U_c_s	Cytochrome P450 [Medicago truncatula]
			CL1557Contig1	TRASH [Medicago truncatula]
			GI-222359048-GB-GH719742.1-GH719_c_s	hypothetical protein [Medicago truncatula]
			CL2975Contig1	Histone deacetylase HDT1, related [Medicago truncatula]
			CREST-PSC21E11U_c_s	Glycosyltransferase 10
			CREST-PSS12F05U_c_s	Cyclin-dependent kinases regulatory subunit 1
			CL2053Contig1	Pheophorbide a oxygenase, chloroplastic
			EMBLCDS-X14019.1-CAA32184_c_s	|Pisum sativum (pea) hypothetical protein
		between FPA and ClpSer	CREST-PSS12E03U_c_s
			GI-90646571-GB-AM161996.1-AM1619_c_s	Calreticulin-3
			GI-261243242-GB-FG531675.1-FG531_c_s
			CL1108Contig1	RabGAP/TBC [Medicago truncatula]
			CL2174Contig1	Membrane-associated 30 kDa protein, chloroplastic
			CL3316Contig1	Lysine decarboxylase
			GI-194391437-GB-EX570162.1-EX570_c_s	Transcriptional factor B3 [Medicago truncatula]
			CREST-PSC71N24U_c_s	Zinc finger, DHP-type
			CL3382Contig1	AMP-dependent synthetase and ligase [Medicago truncatula]
			CL2325Contig1	Cytochrome P450 [Medicago truncatula]
			CL4230Contig1	Protein kinase-like [Medicago truncatula]
